# Supplementary material for: NAT10, an RNA Cytidine Acetyltransferase, Regulates Ferroptosis in Cancer Cells
Source: Antioxidants (Basel). 2023 May 18;12(5):1116. doi: 10.3390/antiox12051116 (PMC10215874; doi:10.3390/antiox12051116)
Supplement: Supplementary file 1 [file antioxidants-12-01116-s001.zip]

Archive with 2 entries (2 files):
- Supplementary figures.pdf
- Table S1.pdf
